# Supplementary material for: SirA inhibits the essential DnaA:DnaD interaction to block helicase recruitment during Bacillus subtilis sporulation
Source: Nucleic Acids Res. 2022 Nov 23;51(9):4302–21. doi: 10.1093/nar/gkac1060 (PMC10201431; doi:10.1093/nar/gkac1060)
Supplement: gkac1060_Supplemental_Files [file gkac1060_supplemental_files.zip]

Archive with 2 entries (2 files):
- SirA-DnaD_figures_SUPPLEMENTARY.pdf
- SirA-DnaD_supplementary-tables.xlsx
