# Supplementary material for: SirA inhibits the essential DnaA:DnaD interaction to block helicase recruitment during Bacillus subtilis sporulation
Source: Nucleic Acids Res. 2022 Nov 23;51(9):4302–21. doi: 10.1093/nar/gkac1060 (PMC10201431; doi:10.1093/nar/gkac1060)
Supplement: gkac1060_Supplemental_Files [file gkac1060_supplemental_files.zip › SirA-DnaD_supplementary-tables.xlsx]

## Sheet: Table S1 - Strains
Table S1. Strains used in this study.
Strain	Genotype	Parent strain	DNA used for construction	Reference	Used in figure
E. coli
DH5α	F– Φ80lacZΔM15 Δ(lacZYA-argF) U169 recA1 endA1 hsdR17 (rK–, mK+) phoA supE44 λ– thi-1 gyrA96 relA1
BL21 (DE3)	fhuA2 [lon] ompT gal [dcm] ΔhsdS
BTH101	F-, cya-99, araD139, galE15, galK16, rpsL1 (Str r), hsdR2, mcrA1, mcrB1.
CW198	MG1655 multiple-deletion strain ΔdinB ΔpolB ΔumuDC ΔIS609 ΔpatD ΔydcV ΔydcU ΔydcT ΔydcS ΔydcR ΔhicA ΔhicB ΔyncJ ΔydcP ΔydcN ΔydcO ΔydcM ΔrecA(1819) Δrnh::kan	MDS42		This work
HM1784	BTH101 Δrnh::kan	BTH101		This work
HM1792	DH5α Δrnh::kan	DH5α		This work
MDS42	MG1655 multiple-deletion strain ΔdinB ΔpolB ΔumuDC ΔIS609 ΔpatD ΔydcV ΔydcU ΔydcT ΔydcS ΔydcR ΔhicA ΔhicB ΔyncJ ΔydcP ΔydcN ΔydcO ΔydcM ΔrecA(1819)	MG1655		Posfai et al. 2006
B. subtilis
CW2	trpC2 amyE::spec(PHYPERSPANK-dnaD-lacI)	HM715	pCW004	This work	S2
CW65	trpC2 amyE::spec(PHAT-dnaD-lacIQ18M/W220F)	HM715	pCW123	This work	S2
CW103	trpC2 amyE::spec(PHAT-dnaD-lacIQ18M/W220F) Δ(dnaD-nth)::cat	CW65	pCW137	This work	S2
CW162	trpC2 amyE::spec(PHAT-dnaD-ssrA-lacIQ18M/W220F)	HM715	pCW163	This work	S2
CW164	trpC2 amyE::spec(PHAT-dnaD-ssrA-lacIQ18M/W220F) Δ(dnaD-nth)::cat	CW162	pCW137	This work	S2
CW166	trpC2 amyE::spec(PHAT-dnaD-ssrA-lacIQ18M/W220F) dnaDE95A::kan	CW164	pCW140	This work	S4
CW167	trpC2 amyE::spec(PHAT-dnaD-ssrA-lacIQ18M/W220F) dnaDI132A::kan	CW164	pCW131	This work	S10
CW168	trpC2 amyE::spec(PHAT-dnaD-ssrA-lacIQ18M/W220F) dnaDK164A/K168A/E169A/V171A::kan	CW164	pCW153	This work	S10
CW170	trpC2 amyE::spec(PHAT-dnaD-ssrA-lacIQ18M/W220F) dnaDI83A::kan	CW164	pCW118	This work	S4
CW171	trpC2 amyE::spec(PHAT-dnaD-ssrA-lacIQ18M/W220F) dnaDE134A::kan	CW164	pCW132	This work	S10
CW172	trpC2 amyE::spec(PHAT-dnaD-ssrA-lacIQ18M/W220F) dnaDE135A::kan	CW164	pCW133	This work	S10
CW173	trpC2 amyE::spec(PHAT-dnaD-ssrA-lacIQ18M/W220F) dnaDK164A::kan	CW164	pCW134	This work	S10
CW174	trpC2 amyE::spec(PHAT-dnaD-ssrA-lacIQ18M/W220F) dnaDF51A::kan	CW164	pCW117	This work	S4
CW176	trpC2 amyE::spec(PHAT-dnaD-ssrA-lacIQ18M/W220F) dnaDL129A/I132A::kan	CW164	pCW143	This work	S10
CW177	trpC2 amyE::spec(PHAT-dnaD-ssrA-lacIQ18M/W220F) dnaDY130A/E134A/E135A::kan	CW164	pCW141	This work	S10
CW178	trpC2 amyE::spec(PHAT-dnaD-ssrA-lacIQ18M/W220F) dnaDI132A/E134A/E135A::kan	CW164	pCW142	This work	S10
CW179	trpC2 amyE::spec(PHAT-dnaD-ssrA-lacIQ18M/W220F) dnaDL129A::kan	CW164	pCW130	This work	S10
CW197	trpC2 amyE::spec(PHAT-dnaD-ssrA-lacIQ18M/W220F) Δ(dnaD-nth-ypoC)::(cat PVEG-bgaB)	CW162	pCW171	This work	1, 5, S4, S5
CW222	trpC2 amyE::spec(PHYPERSPANK-dnaD-ssrA-lacI)	HM715	pCW214	This work	S2
CW231	trpC2 amyE::spec(PHYPERSPANK-dnaD-lacI) Δ(dnaD-nth)::cat	CW2	pCW137	This work	S2
CW232	trpC2 amyE::spec(PHYPERSPANK-dnaD-ssrA-lacI) Δ(dnaD-nth)::cat	CW222	pCW137	This work	S2
CW252	trpC2 amyE::spec(lacI PHYPERSPANK-sirA) ganA::erm(xylR PXYL-dnaD)	HM1565	pCW225	This work	4, S14
CW260	trpC2 amyE::spec(lacI PHYPERSPANK-sirA)	HM715	CW252	This work	S14
CW261	trpC2 ganA::erm(xylR PXYL-dnaD)	HM715	CW252	This work	S14
CW270	trpC2 amyE::spec(lacI PHYPERSPANK-sirA) ganA::erm(xylR PXYL-dnaDI83A)	HM1565	pCW240	This work	S14
CW412	trpC2 amyE::spec(PHAT-dnaD-ssrA-lacIQ18M/W220F) dnaDR205A/K206A/R207A/R208A::kan	CW197	pCW310	This work	5
CW647	trpC2 amyE::spec(PHAT-dnaD-ssrA-lacIQ18M/W220F) dnaDK218A/K221A/R222A::kan	CW197	pCW313	This work	5
CW647	trpC2 amyE::spec(PHAT-dnaD-ssrA-lacIQ18M/W220F) dnaDR205A/K206A/R207A/R208A/K218A/K221A/R222A::kan	CW197	pCW407	This work	5, 6
CW657	trpC2 amyE::spec(xylR PXYL-dnaA-dnaN) (dnaA incCDRE>ctactattacttcAacAa dnaN)::cat aprE::kan(lacI PSPAC-repN/oriN)	CW562	pCW423	This work
CW691	trpC2 (dnaA incCDRE>ctactattacttcAacAa dnaN)::cat	HM715	CW657	This work	6
CW704	trpC2 (dnaA incCDRE>ctactattacttcAacAa dnaN)::cat amyE::spec(PHAT-dnaD-ssrA-lacIQ18M/W220F)	CW691	CW162	This work	6
CW712	trpC2 (dnaA incCDRE>ctactattacttcAacAa dnaN)::cat amyE::spec(PHAT-dnaD-ssrA-lacIQ18M/W220F) dnaDR205A/K206A/R207A/R208A/K218A/K221A/R222A::kan	CW704	CW647	This work	6
HM715	trpC2			Kunst et al. 1997
HM949	trpC2 spoIIIJ(359°)::(oriN kan tet)			Murray and Koh 2014	4
HM1108	trpC2 aprE::kan(lacI PSPAC-repN/oriN)			Richardson et al. 2016	3
HM1424	trpC2 spoIIIJ(359°)::(oriN kan tet) ΔdnaA::zeo			Murray and Koh 2014	3, S10
HM1537	trpC2 spoIIIJ(359°)::(oriN kan tet) dnaAT26A::cat	HM949	pHM543	This work	4
HM1538	trpC2 spoIIIJ(359°)::(oriN kan tet) dnaAW27A::cat	HM949	pHM544	This work	4
HM1539	trpC2 spoIIIJ(359°)::(oriN kan tet) dnaAF49A::cat	HM949	pHM545	This work	4
HM1540	trpC2 aprE::kan(lacI PSPAC-repN/oriN) dnaAT26A::cat	HM1108	HM1537	This work	3, S10
HM1541	trpC2 aprE::kan(lacI PSPAC-repN/oriN) dnaAW27A::cat	HM1108	HM1538	This work	3, S10
HM1542	trpC2 aprE::kan(lacI PSPAC-repN/oriN) dnaAF49A::cat	HM1108	HM1539	This work	3, S10
HM1565	trpC2 amyE::spec(lacI PHYPERSPANK-sirA)			Wagner et al. 2009
SF27	trpC2 amyE::spec(lacI PHYPERSPANK-sirA) dnaAN47S::cat	HM1565	pHM331	This work	4
SF24	trpC2 amyE::spec(lacI PHYPERSPANK-sirA) dnaAA50V::cat	HM1565	pHM328	This work	4

## Sheet: Table S2 - Plasmids
Table S2. Plasmids used in this study.
Plasmid	Genotype	Parent plasmid	Oligos used for construction	Multi-step assembly	Reference	Used in Figure
pCW004	bla 'amyE spec PHYPERSPANK-dnaD lacI amyE'	pDR111	oCW38/39 cut HindIII/SphI inserted in pDR111	-	This work
pCW66	bla 'asnS dnaD-nth-ypoC kan 'ponA	pBR322	oCW164/105 + oCW162/163 + oCW192/165 + oCW106/193	+	This work
pCW123	bla 'amyE spec PHSA+1T-dnaD lacIQ18M/W220FamyE'	pCW4	oEM20/21 + oEM24/25 + oEM30/31	+	This work
pCW137	bla 'asnS cat ypoC	pCW66	oCW385/403 + oCW402/365 + oCW364/386	+	This work
pCW141	bla 'asnS dnaDY130A-E134A-E135A-nth-ypoC kan 'ponA	pCW66	oCW412 + oCW413	-	This work
pCW142	bla 'asnS dnaDI132A-E134A-E135A-nth-ypoC kan 'ponA	pCW66	oCW414 + oCW415	-	This work
pCW143	bla 'asnS dnaDL129A-I132A-nth-ypoC kan 'ponA	pCW66	oCW416 + oCW417	-	This work
pCW153	bla 'asnS dnaDK164A-K168A-E169A-V171A-nth-ypoC kan 'ponA	pCW134	oCW438 + oCW439	-	This work
pCW163	bla 'amyE spec PHSA+1T-dnaD-ssrA lacIQ18M/W220F amyE'	pCW123	oCW465/466	-	This work
pCW171	bla 'asnS bgaB cat 'ponA	pBR322	oCW249/488 + oCW192/251 + oCW106/193 + oCW110/105 + oCW296/109	+	This work
pCW214	bla 'amyE spec PHYPERSPANK-dnaD-ssrA lacI amyE'	pCW4	oCW465/466	-	This work
pCW225	bla 'ganA xylR PXYL-dnaD erm ganA'	pJMP1	oCW611/612 + oCW284/614 + oCW613/130	+	This work
pCW240	bla 'ganA xylR PXYL-dnaDI83A erm ganA'	pJMP1	oCW611/612 + oCW284/614 + oCW613/130	+	This work
pDS84	spec PlacUV5-T25-MCS-dnaAF49A	pST25	oHM665 + oHM666	-	This work	3H
pDS119	spec PlacUV5-T25-MCS-dnaAT26A	pST25	oHM665 + oHM666	-	This work	3H
pDS120	spec PlacUV5-T25-MCS-dnaAW27A	pST25	oHM665 + oHM666	-	This work	3H
pDS126	spec PlacUV5-T25-MCS-dnaDF51A	pST25	oHM667 + oHM668	-	This work	3D
pDS127	spec PlacUV5-T25-MCS-dnaDI83A	pST25	oHM667 + oHM668	-	This work	3D
pDS132	spec PlacUV5-T25-MCS-dnaDE95A	pST25	oHM667 + oHM668	-	This work	3D
pEAW365	pET21A PrecA-recA	pET21A			Gift from Wood & Cox
pHM327	bla dnaA-dnaN cat recF				Scholefield et al. 2012
pHM543	bla dnaAT26A-dnaN cat recF	pHM327	oCW584 + oCW585	-	This work
pHM544	bla dnaAW27A-dnaN cat recF	pHM327	oCW586 + oCW587	-	This work
pHM545	bla dnaAF49A-dnaN cat recF	pHM327	oCW588 + oCW589	-	This work
pHM638	bla PlacUV5-T18-MCS-dnaA	pUT18C	oHM665 + oHM666	-	This work	3D, 3H
pHM640	spec PlacUV5-T25-MCS-dnaA	pST25	oHM665 + oHM666	-	This work	3D, 3H
pHM642	bla PlacUV5-T18-MCS-dnaD	pUT18C	oHM667 + oHM668	-	This work	3B, 3D, 3H
pHM644	spec PlacUV5-T25-MCS-dnaD	pST25	oHM667 + oHM668	-	This work	3B, 3D
pMAD	bla erm bgaB				Arnaud et al. 2004
pSP075	kan PlacT7-6XHis-P3C-MCS-DnaADI PlacT7-DnaDNTD	pET-YSBLIC3C-DnaADI-SirA	oSP420 + oSP421	-	This work	S12
pSP080	kan PlacT7-6XHis-P3C-MCS-DnaADI PlacT7-DnaDNTD-F51A	pSP075	oSP420 + oSP421	-	This work	S12
pSP081	kan PlacT7-6XHis-P3C-MCS-DnaADI PlacT7-DnaDNTD-I83A	pSP075	oSP420 + oSP421	-	This work	S12
pSP082	kan PlacT7-6XHis-P3C-MCS-DnaADI PlacT7-DnaDNTD-E95A	pSP075	oSP420 + oSP421	-	This work	S12
pSP083	kan PlacT7-6XHis-P3C-MCS-DnaADI-T26A PlacT7-DnaDNTD	pSP075	oSP418 + oSP419	-	This work	S12
pSP085	kan PlacT7-6XHis-P3C-MCS-DnaADI-F49A PlacT7-DnaDNTD	pSP075	oSP418 + oSP419	-	This work	S12
pST25	spec PlacUV5-T25-MCS				Ouellette et al. 2014	3B, 3D, 3H
pUT18C	bla PlacUV5-T18-MCS				Karimova et al. 2001	3B, 3D, 3H
pCW66 derivatives	bla 'asnS dnaDPOINT-MUTATION-nth-ypoC kan 'ponA	pCW66	see Table S5	-	This work	S3

## Sheet: Table S3 - Oligonucleotides
Table S3. Oligonucleotides used in this study.
Product	Template	Primer #1	Sequence (5'→3')	Primer #2	Sequence (5'→3')
dnaD-ssrA	pCW4/pCW123	oCW465	AATTATAGCGAAAATTATGCTCTTGGCGGCTAACATGCAAGCTAATTCG	oCW466	TTCGCTATAATTTTCATCATTTGCAGCTTGTTCAAGCCAATTG
LacIW220F	pCW4	oEM20	GGCGACTTCAGTGCCATGTCCGG	oEM21	GCACTGAAGTCGCCTTCCCGTTC
LacIQ18M	pCW4	oEM24	CTTATATGACCGTTTCCCGCG	oEM25	AACGGTCATATAAGAGACACCGGCATAC
PhsA+1T	pCW4	oEM30	GTGTGTAATTGTGAGCGGATAACAATTA	oEM31	CAATAACACACATTATGCCACAC
pCW4	HM715	oCW38	TTGTGAGCGGATAACAATTATCACAATCCTTTACAGTAAG	oCW39	CCACCGAATTAGCTTGCATGTTATTGTTCAAGCCAATTG
pCW66 part 1	HM715	oCW164	TAGATGTCTAAGCCATCACCCCAAAGG	oCW105	AACAACTGGCCAATATACAGCTGCCGTC
pCW66 part 2	HM1108	oCW162	ACGGGAGGTTTAGAATGCAAGGAACAG	oCW163	GGTGATGGCTTAGACATCTAAATCTAGGTAC
pCW66 part 3	HM715	oCW192	ACCTGACGTCAATGGTATGCTGAACTTAG	oCW165	TTGCATTCTAAACCTCCCGTTTTAACAGG
pCW66 part 4	pBR322	oCW106	CTGTATATTGGCCAGTTGTTTACCCTC	oCW193	GCATACCATTGACGTCAGGTGGCAC
pCW137 part 1	pHM327	oCW385	TGACGGAGCTCGCAATAGTTACC	oCW403	AGTCCTTGAGCTCGAGCTGTAATATAAAAC
pCW137 part 2	HM715	oCW402	GAGCTCAAGGACTGGTGAAACGATG	oCW365	ACTGGCTTATCGATTCATCGCATG
pCW137 part 3	pCW66	oCW364	GATAAGCCAGTTGTTTACCCTC	oCW386	GAGCTCCGTCACACCTCTTACTG
pCW141	pCW66	oCW412	CCATTTTTGCTGCAGAGTTCGCAAGACCGTTATC	oCW413	AGCAAAAATGGTAGCAAGGCTTTTTTGTTCCCCTTC
pCW142	pCW66	oCW414	GCATTTGCTGCAGAGTTCGCAAGACCGTTATC	oCW415	GCAGCAAATGCGGTATAAAGGCTTTTTTGTTCCC
pCW143	pCW66	oCW416	CATATACCGCTTTTGAGGAAGAGTTCGCAAG	oCW417	AGCGGTATATGCGCTTTTTTGTTCCCCTTCTG
pCW153	pCW134	oCW438	TGCAGCTGCACTATCAGGAAAACTCAGTTTCCG	oCW439	TGCAGCTGCAGCTAACGCGTGAGCGATCAG
pCW171 part 1	pMAD	oCW249	GTTATATTATTAAACGAGGAGGTGTAAGTTATGAATGTGTTATCCTCAATTTGTTACG	oCW488	TGCGAGCTCCTAAACCTTCCCGGC
pCW171 part 2	HM715	oCW192	ACCTGACGTCAATGGTATGCTGAACTTAG	oCW251	CTCGTTTAATAATATAACACCTGTATTTATTTATTGCAATAGCGTCACACCTCTTACTG
pCW171 part 3	pBR322	oCW106	CTGTATATTGGCCAGTTGTTTACCCTC	oCW193	GCATACCATTGACGTCAGGTGGCAC
pCW171 part 4	HM715	oCW110	GCTCGAGCTCAGCCATCACCCCAAAG	oCW105	AACAACTGGCCAATATACAGCTGCCGTC
pCW171 part 5	pHM327	oCW296	GAAGGTTTAGGAGCTCGCAATAGTTACC	oCW109	GGTGATGGCTGAGCTCGAGCTGTAATATAAAAACC
pCW213 part 1	HM715	oCW580	AAAGGAGGTGTATGGAACGTCACTACTATACG	oCW581	TTCGAGCTCGTTAGACAAAATTTCTTTCTTTCACC
pCW213 part 2	pHM642	oCW582	TTTTGTCTAACGAGCTCGAATTCATCG	oCW583	ACACCTCCTTTACGTGGTACCCGTTG
pCW225 part 1	HM715	oCW611	AAGATAGTTGACAGTAAGAGGTGTGAC	oCW612	TTACTCGAGTTATTGTTCAAGCCAATTG
pCW225 part 2	pJMP1	oCW284	CACAGAATCAGGGGATAACG	oCW614	TCTTACTGTCAACTATCTTAATTGAGTTAGTTTG
pCW225 part 3	pJMP1	oCW613	TTGAACAATAACTCGAGTAAGGATCTCC	oCW130	GTTACTGGAACGTTGTGAG
pCW240 part 1	CW170	oCW611	AAGATAGTTGACAGTAAGAGGTGTGAC	oCW612	TTACTCGAGTTATTGTTCAAGCCAATTG
pCW240 part 2	pJMP1	oCW284	CACAGAATCAGGGGATAACG	oCW614	TCTTACTGTCAACTATCTTAATTGAGTTAGTTTG
pCW240 part 3	pJMP1	oCW613	TTGAACAATAACTCGAGTAAGGATCTCC	oCW130	GTTACTGGAACGTTGTGAG
pDS84	HM1542	oHM665	ACGTGGATCCCGAAAATATATTAGACCTGTGGAAC	oHM666	ACGTGGTACCCGTTTAAGCTGTTCTTTAATTTC
pDS119	HM1540	oHM665	ACGTGGATCCCGAAAATATATTAGACCTGTGGAAC	oHM666	ACGTGGTACCCGTTTAAGCTGTTCTTTAATTTC
pDS120	HM1541	oHM665	ACGTGGATCCCGAAAATATATTAGACCTGTGGAAC	oHM666	ACGTGGTACCCGTTTAAGCTGTTCTTTAATTTC
pDS126	CW174	oHM667	ACGTGGATCCCAAAAAACAGCAATTTATTGATATGCAGG	oHM668	ACGTGGTACCCGTTGTTCAAGCCAATTGTAAAAAGGAAC
pDS127	CW170	oHM667	ACGTGGATCCCAAAAAACAGCAATTTATTGATATGCAGG	oHM668	ACGTGGTACCCGTTGTTCAAGCCAATTGTAAAAAGGAAC
pDS132	CW166	oHM667	ACGTGGATCCCAAAAAACAGCAATTTATTGATATGCAGG	oHM668	ACGTGGTACCCGTTGTTCAAGCCAATTGTAAAAAGGAAC
pHM359	HM715	oHM277	GGGTTTTCTAGAGATGGAACGTCACTACTATAC	oHM278	ATGCCGGTACCTTAGACAAAATTTCTTTCTTTCAC
pHM543	pHM327	oCW584	GAGGCTTGGATGAAGTCAACCAAAGC	oCW585	TCCAAGCCTCAAAACTCGGTTTGCTC
pHM544	pHM327	oCW586	GACTGCTATGAAGTCAACCAAAGCCCAC	oCW587	TTCATAGCAGTCTCAAAACTCGGTTTGC
pHM545	pHM327	oCW588	GAAGCTGCCAGAGACTGGCTGG	oCW589	GGCAGCTTCATTGGGAGCCGTGATTG
pHM638	HM715	oHM665	ACGTGGATCCCGAAAATATATTAGACCTGTGGAAC	oHM666	ACGTGGTACCCGTTTAAGCTGTTCTTTAATTTC
pHM640	HM715	oHM665	ACGTGGATCCCGAAAATATATTAGACCTGTGGAAC	oHM667	ACGTGGTACCCGTTTAAGCTGTTCTTTAATTTC
pHM642	HM715	oHM667	ACGTGGATCCCAAAAAACAGCAATTTATTGATATGCAGG	oHM668	ACGTGGTACCCGTTGTTCAAGCCAATTGTAAAAAGGAAC
pHM644	HM715	oHM667	ACGTGGATCCCAAAAAACAGCAATTTATTGATATGCAGG	oHM668	ACGTGGTACCCGTTGTTCAAGCCAATTGTAAAAAGGAAC
pSP075	pCW213	oSP420	CGATCACCGATATGAAAAAACAGCAATTTATTGATATGC	oSP421	GGCGCGTTATTATTGTTCAAGCCAATTGTAAAAAGG
pSP080	pDS126	oSP420	CGATCACCGATATGAAAAAACAGCAATTTATTGATATGC	oSP421	GGCGCGTTATTATTGTTCAAGCCAATTGTAAAAAGG
pSP081	pDS127	oSP420	CGATCACCGATATGAAAAAACAGCAATTTATTGATATGC	oSP421	GGCGCGTTATTATTGTTCAAGCCAATTGTAAAAAGG
pSP082	pDS132	oSP420	CGATCACCGATATGAAAAAACAGCAATTTATTGATATGC	oSP421	GGCGCGTTATTATTGTTCAAGCCAATTGTAAAAAGG
pSP083	pDS119	oSP418	GGGACCAGCAATGGAAAATATATTAGACCTGTGG	oSP419	TTATTGAGGAATCATTTAAGCTGTTCTTTAATTTC
pSP084	pDS84	oSP418	GGGACCAGCAATGGAAAATATATTAGACCTGTGG	oSP419	TTATTGAGGAATCATTTAAGCTGTTCTTTAATTTC

## Sheet: Table S4 - Quickchange oligos
Table S4. Quickchange primer pairs used for the DnaD alanine-scan.
Mutation	Forward (5'→3')	Reverse (5'→3')	Overlap (5'→3')	Melting temperature (overlap)	Annealing temperature
K2A	gatgGCTaaacagcaatttattgatatgcagg	tgtttAGCcagtaagaggtgtgacgatg	gatgGCTaaaca	44.1232	62.6168
K3A	aaaGCTcagcaatttattgatatgcaggag	gctgAGCtttcatcgtcacacctcttac	aaaGCTcagc	41.6305	62.3958
Q4A	aaaaaGCTcaatttattgatatgcaggagcag	aattgAGCttttttcatcgtcacacctc	aaaaaGCTcaatt	42.8357	61.4106
Q5A	aacagGCTtttattgatatgcaggagcagg	ataaaAGCctgttttttcatcgtcacacc	aacagGCTtttat	44.8894	62.6658
F6A	gcaaGCTattgatatgcaggagcaggg	tcaatAGCttgctgttttttcatcgtc	gcaaGCTattga	44.7835	62.6525
I7A	aatttGCTgatatgcaggagcagggaac	atatcAGCaaattgctgttttttcatcgtc	aatttGCTgatat	41.1589	63.6038
D8A	ttattGCTatgcaggagcagggaac	tgcatAGCaataaattgctgttttttcatcgtc	ttattGCTatgca	44.6844	63.7189
M9A	tgatGCTcaggagcagggaacatcaac	ctgAGCatcaataaattgctgttttttcatc	tgatGCTcag	39.7403	63.7062
Q10A	tatgGCTgagcagggaacatcaaccatc	ctcAGCcatatcaataaattgctgttttttc	tatgGCTgag	38.4405	64.14
E11A	cagGCTcagggaacatcaaccatccc	ctgAGCctgcatatcaataaattgctgttttttc	cagGCTcag	38.7932	64.3888
Q12A	gagGCTggaacatcaaccatccccaatc	ttccAGCctcctgcatatcaataaattgc	gagGCTggaa	43.7286	65.6484
G13A	gcagGCTacatcaaccatccccaatc	tgtAGCctgctcctgcatatcaataaattg	gcagGCTaca	44.5444	62.5474
T14A	ggaGCTtcaaccatccccaatcttc	ttgaAGCtccctgctcctgcatatc	ggaGCTtcaa	39.9759	62.7601
S15A	aacaGCTaccatccccaatcttctgc	tggtAGCtgttccctgctcctgc	aacaGCTacca	44.1835	65.4922
T16A	atcaGCTatccccaatcttctgctcac	ggatAGCtgatgttccctgctcctg	atcaGCTatcc	40.3128	64.9793
I17A	accGCTcccaatcttctgctcacg	gggAGCggttgatgttccctgctc	accGCTccc	47.5723	63.5689
P18A	catcGCTaatcttctgctcacgc	agattAGCagcagggaacatcaaccatc	catcGCTaatct	43.422	64.0433
N19A	cccGCTcttctgctcacgcattataaac	aagAGCggggatggttgatgttcc	cccGCTctt	42.3199	62.1774
L20A	aatGCTctgctcacgcattataaacag	gcagAGCattggggatggttgatgttcc	aatGCTctgc	41.6797	64.617
L21A	tcttGCTctcacgcattataaacagcttg	tgagAGCaagattggggatggttgatgttc	tcttGCTctca	43.5628	64.4713
L22A	ctgGCTacgcattataaacagcttgg	cgtAGCcaaccatccccaatcttctg	ctgGCTacg	39.1304	61.4953
T23A	ctcGCTcattataaacagcttgggc	atgAGCccatccccaatcttctgctc	ctcGCTcat	37.1495	65.1022
H24A	cacgGCTtataaacagcttgggcttaatg	ttataAGCcgtgagcagaagattgggg	cacgGCTtataa	43.8303	64.0932
Y25A	gcatGCTaaacagcttgggcttaatg	gtttAGCatgcgtgagcagaagattg	gcatGCTaaac	41.8838	61.622
K26A	attatGCTcagcttgggcttaatgaaac	gctgAGCataatgcgtgagcagaagattg	attatGCTcagc	44.6395	62.3943
Q27A	taaaGCTcttgggcttaatgaaacagaac	ccaagAGCtttataatgcgtgagcagaag	taaaGCTcttgg	43.7277	61.0739
L28A	cagGCTgggcttaatgaaacagaac	cccAGCtgctcacgcattataaacag	cagGCTggg	44.1786	59.2218
G29A	gcttGCTcttaatgaaacagaacttattctgc	ttaagAGCaagctgtttataatgcgtgag	gcttGCTcttaa	44.6311	60.5899
L30A	gggGCTaatgaaacagaacttattctgctg	cattAGCcgcattataaacagcttggg	gggGCTaatg	41.2417	61.9797
N31A	gcttGCTgaaacagaacttattctgctg	tttcAGCaagcccaagctgtttataatg	gcttGCTgaaa	44.4796	59.5194
E32A	ttaatGCTacagaacttattctgctg	tctgtAGCattaagcccaagctgtttataatg	ttaatGCTacaga	43.0935	61.9356
T33A	tgaaGCTgaacttattctgctgttaaaaattaaaatg	gttcAGCttcattaagcccaagctg	tgaaGCTgaac	43.0273	62.7941
E34A	aaacaGCTcttattctgctgttaaaaattaaaatg	ataagAGCtgtttcattaagcccaagc	aaacaGCTcttat	43.9746	60.7083
L35A	cagaaGCTattctgctgttaaaaattaaaatgc	agaatAGCttctgtttcattaagcccaag	cagaaGCTattct	44.3293	59.8387
I36A	cttGCTctgctgttaaaaattaaaatgcatttag	gcagAGCaagttctgtttcattaagccc	cttGCTctgc	43.2309	60.865
L37A	ttattGCTctgttaaaaattaaaatgcatttag	aacagAGCaataagttctgtttcattaagccc	ttattGCTctgtt	44.4256	60.0441
L38A	ttctgGCTttaaaaattaaaatgcatttagaaaaag	tttaaAGCcagaataagttctgtttcattaagc	ttctgGCTttaaa	44.7565	60.9915
L39A	gctgGCTaaaattaaaatgcatttagaaaaag	ttttAGCcagcagaataagttctgtttc	gctgGCTaaaa	43.3783	60.4975
K40A	ctgttaGCTattaaaatgcatttagaaaaaggatc	ttaatAGCtaacagcagaataagttctgtttc	ctgttaGCTattaa	42.1908	59.2188
I41A	taaaaGCTaaaatgcatttagaaaaaggatc	cattttAGCttttaacagcagaataagttctgtttc	taaaaGCTaaaatg	41.3216	62.1861
K42A	aattGCTatgcatttagaaaaaggatcatattttc	tgcatAGCaatttttaacagcagaataagttc	aattGCTatgca	44.0145	58.4407
M43A	ttaaaGCTcatttagaaaaaggatcatattttc	aaatgAGCtttaatttttaacagcagaataag	ttaaaGCTcattt	41.4512	60.902
H44A	aaatgGCTttagaaaaaggatcatattttcctac	tctaaAGCcattttaatttttaacagcagaataag	aaatgGCTttaga	44.4212	60.7401
L45A	gcatGCTgaaaaaggatcatattttcctacac	tttcAGCatgcattttaatttttaacagcag	gcatGCTgaaa	44.6069	60.2614
E46A	atttaGCTaaaggatcatattttcctacaccg	cctttAGCtaaatgcattttaatttttaacagc	atttaGCTaaagg	41.5308	60.1923
K47A	tagaaGCTggatcatattttcctacaccg	atccAGCttctaaatgcattttaatttttaac	tagaaGCTggat	44.4848	60.8314
G48A	aaaaaGCTtcatattttcctacaccgaatcag	tatgaAGCtttttctaaatgcattttaatttttaac	aaaaaGCTtcata	41.4512	61.5012
S49A	aaggaGCTtattttcctacaccgaatcagc	aaataAGCtcctttttctaaatgcattttaatttttaac	aaggaGCTtattt	43.96	61.008
Y50A	atcaGCTtttcctacaccgaatcagc	ggaaaAGCtgatcctttttctaaatgc	atcaGCTtttcc	44.8403	62.6795
F51A	catatGCTcctacaccgaatcagctgc	taggAGCatatgatcctttttctaaatgc	catatGCTccta	41.6855	64.1686
P52A	attttGCTacaccgaatcagctgcag	gtgtAGCaaaatatgatcctttttctaaatgc	attttGCTacac	41.6948	63.5237
T53A	cctGCTccgaatcagctgcaggaag	cggAGCaggaaaatatgatcctttttctaaatg	cctGCTccg	44.4363	65.6768
P54A	ctacaGCTaatcagctgcaggaaggtatg	tgattAGCtgtaggaaaatatgatcctttttc	ctacaGCTaatca	43.8836	64.193
N55A	ccgGCTcagctgcaggaaggtatgtc	ctgAGCcggtgtaggaaaatatgatcc	ccgGCTcag	44.4678	64.2341
Q56A	gaatGCTctgcaggaaggtatgtcaatttc	cagAGCattcggtgtaggaaaatatgatcc	gaatGCTctg	37.6306	62.9351
L57A	tcagGCTcaggaaggtatgtcaatttctg	ctgAGCctgattcggtgtaggaaaatatg	tcagGCTcag	43.4387	61.4441
Q58A	ctgGCTgaaggtatgtcaatttctgttgaag	cttcAGCttcctacaccgaatcagctg	ctgGCTgaag	41.8818	62.372
E59A	cagGCTggtatgtcaatttctgttgaagaatg	taccAGCctacaccgaatcagctgcag	cagGCTggta	43.1434	62.8134
G60A	ggaaGCTatgtcaatttctgttgaagaatg	gacatAGCttcctgcagctgattcgg	ggaaGCTatgtc	44.7307	64.8179
M61A	ggtGCTtcaatttctgttgaagaatgtacaaac	ttgaAGCaccttcctgcagctgattc	ggtGCTtcaa	41.1419	62.7636
S62A	gtatgGCTatttctgttgaagaatgtacaaacag	gaaatAGCatcagctgcaggaaggtatg	gtatgGCTatttc	42.9109	62.402
I63A	gtcaGCTtctgttgaagaatgtacaaacag	cagaAGCtgacataccttcctgcagc	gtcaGCTtctg	43.9226	63.958
S64A	aattGCTgttgaagaatgtacaaacagattgc	tcaacAGCaattgacataccttcctgcag	aattGCTgttga	44.2661	63.1383
V65A	ttctGCTgaagaatgtacaaacagattgcg	cttcAGCagaaattgacataccttcctgc	ttctGCTgaag	42.4231	62.634
E66A	tgttGCTgaatgtacaaacagattgcgg	attcAGCaacagaaattgacataccttcc	tgttGCTgaat	41.8808	61.1367
E67A	ttgaaGCTtgtacaaacagattgcggatg	tacaAGCttcaacagaaattgacataccttc	ttgaaGCTtgta	42.6901	61.722
C68A	aagaaGCTacaaacagattgcggatg	tttgtAGCttcttcaacagaaattgacatacc	aagaaGCTacaaa	44.3791	61.2619
T69A	atgtGCTaacagattgcggatgtttattc	ctgttAGCacattcttcaacagaaattgac	atgtGCTaacag	44.4198	59.7859
N70A	gtacaGCTagattgcggatgtttattcaaaaag	aatctAGCtgtacattcttcaacagaaattgac	gtacaGCTagatt	43.9174	62.0532
R71A	aaacGCTttgcggatgtttattcaaaaagg	caaAGCgtttgtacattcttcaacagaaattg	aaacGCTttg	39.1539	61.5969
L72A	agaGCTcggatgtttattcaaaaaggc	ccgAGCtctgtttgtacattcttcaacag	agaGCTcgg	41.403	60.7381
R73A	gattgGCTatgtttattcaaaaaggctttctg	acatAGCcaatctgtttgtacattcttcaacag	gattgGCTatgt	43.7175	60.9147
M74A	cggGCTtttattcaaaaaggctttctgtttattg	taaaAGCaatgtacaaacagattgcgg	cggGCTttta	40.7831	61.7057
F75A	gatgGCTattcaaaaaggctttctgtttattg	tgaatAGCgtacaaacagattgcggatg	gatgGCTattca	43.208	61.3404
I76A	gtttGCTcaaaaaggctttctgtttattgaag	ttttgAGCaaacatccgcaatctgtttgtac	gtttGCTcaaaa	42.8387	61.6838
Q77A	ttattGCTaaaggctttctgtttattgaagaatg	cctttAGCaataaacatccgcaatctgtttg	ttattGCTaaagg	41.9955	62.6691
K78A	caaGCTggctttctgtttattgaagaatgc	gccAGCttgaataaacatccgcaatctg	caaGCTggc	41.614	62.0071
G79A	aaaaaGCTtttctgtttattgaagaatgcgag	agaaaAGCtttttgaataaacatccgcaatc	aaaaaGCTtttct	42.7242	60.9584
F80A	ggcGCTctgtttattgaagaatgcgagg	cagAGCgcctttttgaataaacatccgc	ggcGCTctg	45.9312	62.1167
L81A	gctttGCTtttattgaagaatgcgaggatc	ataaaAGCaaagcctttttgaataaacatccg	gctttGCTtttat	44.2336	61.1818
F82A	ttctgGCTattgaagaatgcgaggatc	caatAGCcagaaagcctttttgaataaacatc	ttctgGCTattg	43.8229	60.4647
I83A	gtttGCTgaagaatgcgaggatcaaaac	cttcAGCaaacagaaagcctttttgaataaac	gtttGCTgaag	41.6225	61.3897
E84A	ttattGCTgaatgcgaggatcaaaacgg	cattcAGCaataaacagaaagcctttttgaataaac	ttattGCTgaatg	43.0647	61.7317
E85A	tgaaGCTtgcgaggatcaaaacgg	gcaAGCttcaataaacagaaagcctttttg	tgaaGCTtgc	42.2442	60.9966
C86A	agaaGCTgaggatcaaaacggcatc	ctcAGCttcttcaataaacagaaagcctttttg	agaaGCTgag	39.0996	61.4221
E87A	atgcGCTgatcaaaacggcatcaaatttg	atcAGCgcattcttcaataaacagaaagc	atgcGCTgat	44.5863	61.1414
D88A	gagGCTcaaaacggcatcaaatttgag	tttgAGCctcgcattcttcaataaacag	gagGCTcaaa	39.9759	59.8895
Q89A	ggatGCTaacggcatcaaatttgag	cgttAGCatcctcgcattcttcaataaac	ggatGCTaacg	44.2454	59.1732
N90A	caaGCTggcatcaaatttgagaaatattctc	gccAGCttgatcctcgcattcttc	caaGCTggc	41.614	60.2018
G91A	aaacGCTatcaaatttgagaaatattctcttc	ttgatAGCaagaatgcgaggatcaaaac	aaacGCTatcaa	43.4689	60.2775
I92A	ggcGCTaaatttgagaaatattctcttcagc	atttAGCgccgttttgatcctcgc	ggcGCTaaat	41.7198	62.2332
K93A	catcGCTtttgagaaatattctcttcagcc	caaaAGCgatgccgttttgatcctcg	catcGCTtttg	42.4498	63.7783
F94A	caaaGCTgagaaatattctcttcagcctttatg	ttctcAGCtttgatgccgttttgatcctc	caaaGCTgagaa	44.5531	61.811
E95A	aaatttGCTaaatattctcttcagcctttatgg	tatttAGCaaatttgatgccgttttgatcc	aaatttGCTaaata	39.979	61.3008
K96A	tgagGCTtattctcttcagcctttatggg	gaataAGCctcaaatttgatgccgttttg	tgagGCTtattc	43.3417	61.5068
Y97A	gaaaGCTtctcttcagcctttatgggg	agagaAGCtttctcaaatttgatgccg	gaaaGCTtctct	43.5007	63.6588
S98A	aatatGCTcttcagcctttatggggcaag	tgaagAGCatatttctcaaatttgatgccg	aatatGCTcttca	43.5741	63.6472
L99A	ttctGCTcagcctttatggggcaag	ctgAGCagaatatttctcaaatttgatgccg	ttctGCTcag	39.5594	62.5582
Q100A	tcttGCTcctttatggggcaagctgtac	aaggAGCaagagaatatttctcaaatttgatg	tcttGCTcctt	44.0768	64.4879
P101A	ttcagGCTttatggggcaagctgtacg	ataaAGCctgaagagaatatttctcaaatttg	ttcagGCTttat	42.1944	63.1836
L102A	cctGCTtggggcaagctgtacg	ccaAGCaggctgaagagaatatttctc	cctGCTtgg	39.9462	64.0633
W103A	tttaGCTggcaagctgtacgagtatattc	gccAGCtaaaggctgaagagaatatttctc	tttaGCTggc	40.9694	60.6073
G104A	atggGCTaagctgtacgagtatattcagc	cttAGCccataaaggctgaagagaatatttc	atggGCTaag	38.9282	61.8414
K105A	ggcGCTctgtacgagtatattcagcttgc	cagAGCctcttcagcctttatggggc	ggcGCTctg	45.9312	63.2026
L106A	caagGCTtacgagtatattcagcttgcac	cgtaAGCttcagcctttatggggcaag	caagGCTtacg	44.6668	64.6278
Y107A	ctgGCTgagtatattcagcttgcacag	actcAGCcagcttgccccataaagg	ctgGCTgagt	43.7615	61.1544
E108A	tgtacGCTtatattcagcttgcacagaatc	atataAGCctttatggggcaagctgtac	tgtacGCTtatat	42.9059	60.9606
Y109A	cgagGCTattcagcttgcacagaatc	gaatAGCctcgtacagcttgcccc	cgagGCTattc	43.169	64.7144
I110A	gtatGCTcagcttgcacagaatcaaac	gctgAGCatactcgtacagcttgccc	gtatGCTcagc	44.2189	62.7639
Q111A	tattGCTcttgcacagaatcaaacacag	caagAGCaatatactcgtacagcttgcc	tattGCTcttg	37.8403	62.511
L112A	cagGCTgcacagaatcaaacacagg	tgcAGCctgaatatactcgtacagcttgc	cagGCTgca	43.6692	62.0141
Q114A	tgcaGCTaatcaaacacaggaaagaaaagc	gattAGCtgcaagctgaatatactcg	tgcaGCTaatc	42.7161	60.0785
N115A	cagGCTcaaacacaggaaagaaaagcag	tttgAGCctgtgcaagctgaatatactc	cagGCTcaaa	40.5701	61.2277
Q116A	agaatGCTacacaggaaagaaaagcag	gtgtAGCattctgtgcaagctgaatatac	agaatGCTacac	43.9312	60.9847
T117A	caaGCTcaggaaagaaaagcagaagg	cctgAGCttgattctgtgcaagctg	caaGCTcagg	41.8998	61.2729
Q118A	aacaGCTgaaagaaaagcagaagggg	tttcAGCtgtttgattctgtgcaagc	aacaGCTgaaa	41.8083	61.4712
E119A	acagGCTagaaaagcagaaggggaac	ttctAGCttgcacagaatcaaacacag	acagGCTagaa	43.0901	61.8404
R120A	aggaaGCTaaagcagaaggggaacaaaaaag	ctttAGCttcctgtgtttgattctgtgc	aggaaGCTaaag	43.2742	64.1093
K121A	aagaGCTgcagaaggggaacaaaaaag	tgcAGCtctttcctgtgtttgattctg	aagaGCTgca	43.5544	61.1683
E123A	gcaGCTggggaacaaaaaagcctttatac	cccAGCtgcttttctttcctgtgtttg	gcaGCTggg	45.7109	62.4488
G124A	agaaGCTgaacaaaaaagcctttataccatttttg	gttcAGCttctgcttttctttcctgtg	agaaGCTgaac	42.4914	61.4784
E125A	gggGCTcaaaaaagcctttataccatttttg	tttgAGCaggaaagaaaagcagaaggg	gggGCTcaaa	44.8338	60.2365
Q126A	ggaaGCTaaaagcctttataccatttttgagg	cttttAGCttccccttctgcttttctttc	ggaaGCTaaaag	41.9647	62.4787
K127A	acaaGCTagcctttataccatttttgagg	gctAGCttgttccccttctgcttttctttc	acaaGCTagc	40.4948	63.5796
S128A	aaaaaGCTctttataccatttttgaggaagag	taaagAGCtttttgttccccttctgc	aaaaaGCTcttta	41.3398	59.6645
L129A	aagcGCTtataccatttttgaggaagagttcg	gtataAGCgcttttttgttccccttctg	aagcGCTtatac	44.741	62.5199
Y130A	cttGCTaccatttttgaggaagagttc	tggtAGCaaggcttttttgttccccttc	cttGCTacca	39.3913	63.5251
T131A	tttatGCTatttttgaggaagagttcgc	aaaaatAGCataaaggcttttttgttcccc	tttatGCTattttt	39.979	61.3601
I132A	taccGCTtttgaggaagagttcgcaag	caaaAGCggtataaaggcttttttgttccc	taccGCTtttg	43.7229	62.7012
F133A	cattGCTgaggaagagttcgcaagacc	cctcAGCaatggtataaaggcttttttgttcc	cattGCTgagg	44.5698	62.7557
E134A	tttttGCTgaagagttcgcaagaccg	cttcAGCaaaaatggtataaaggcttttttg	tttttGCTgaag	42.5837	61.8987
E135A	tgagGCTgagttcgcaagaccgttatc	ctcAGCctcaaaaatggtataaaggcttttttg	tgagGCTgag	43.4816	62.1267
E136A	ggaaGCTttcgcaagaccgttatcgc	gaaAGCttcctcaaaaatggtataaaggc	ggaaGCTttc	38.0787	65.1866
F137A	gagGCTgcaagaccgttatcgcctttg	tgcAGCctcttcctcaaaaatggtataaagg	gagGCTgca	43.0285	64.2411
R139A	gcaGCTccgttatcgcctttggagtg	cggAGCtgcgaactcttcctcaaaaatg	gcaGCTccg	45.9515	64.1704
P140A	caagaGCTttatcgcctttggagtgtg	gataaAGCtcttgcgaactcttcctc	caagaGCTttatc	43.3444	62.182
L141A	ccgGCTtcgcctttggagtgtgaaac	cgaAGCcggtcttgcgaactcttc	ccgGCTtcg	45.9515	63.6077
S142A	gttaGCTcctttggagtgtgaaacgc	aaggAGCtaacggtcttgcgaactcttc	gttaGCTcctt	41.0544	64.5596
P143A	atcgGCTttggagtgtgaaacgctg	caaAGCagttcgcaagaccgttatcg	atcgGCTttg	41.7267	63.5018
L144A	cctGCTgagtgtgaaacgctggc	ctcAGCaggcgataacggtcttgc	cctGCTgag	38.7641	64.3637
E145A	tttgGCTtgtgaaacgctggcgatc	cacaAGCcaagaccgttatcgcctttg	tttgGCTtgtg	44.5799	64.1445
C146A	ggagGCTgaaacgctggcgatctg	ttcAGCgaccgttatcgcctttggag	ggagGCTgaa	43.7286	64.1899
E147A	gtgtGCTacgctggcgatctgg	cgtAGCacactccaaaggcgataac	gtgtGCTacg	42.8237	62.9361
T148A	tgaaGCTctggcgatctggcag	cagAGCttcacactccaaaggcgataac	tgaaGCTctg	39.5964	63.0764
L149A	acgGCTgcgatctggcaggac	cgcAGCcgtttcacactccaaaggc	acgGCTgcg	50.4375	63.0182
I151A	gcgGCTtggcaggaccaggatcag	ccaAGCcgccagcgtttcacactc	gcgGCTtgg	47.1776	67.04
W152A	atcGCTcaggaccaggatcagcatg	cctgAGCgatcgccagcgtttcacac	atcGCTcagg	44.3867	65.4785
Q153A	tggGCTgaccaggatcagcatgacg	gtcAGCccagatcgccagcgtttc	tggGCTgac	42.3723	65.5916
D154A	cagGCTcaggatcagcatgacgcac	ctgAGCctgccagatcgccag	cagGCTcag	38.7932	66.3858
Q155A	gacGCTgatcagcatgacgcacaac	gatcAGCgtcctgccagatcgc	gacGCTgatc	42.3333	63.0764
D156A	cagGCTcagcatgacgcacaactgatc	ctgAGCctggtcctgccagatcg	cagGCTcag	38.7932	65.4068
Q157A	ggatGCTcatgacgcacaactgatcaaac	catgAGCatcctggtcctgccagatc	ggatGCTcatg	44.1207	64.9979
H158A	cagGCTgacgcacaactgatcaaacac	gtcAGCctgatcctggtcctgcc	cagGCTgac	39.4947	64.8394
D159A	catGCTgcacaactgatcaaacacgc	gtgcAGCatgctgatcctggtcctg	catGCTgcac	44.5767	64.7971
Q161A	gcaGCTctgatcaaacacgcgttaaaag	tcagAGCtgcgtcatgctgatcctg	gcaGCTctga	44.5444	62.9143
L162A	acaaGCTatcaaacacgcgttaaaagag	ttgatAGCttgtgcgtcatgctgatc	acaaGCTatcaa	42.274	61.9683
I163A	actgGCTaaacacgcgttaaaagaggc	gtttAGCcagttgtgcgtcatgctg	actgGCTaaac	42.3923	64.4704
K164A	atcGCTcacgcgttaaaagaggctg	gtgAGCgatcagttgtgcgtcatgc	atcGCTcac	37.9847	64.4219
H165A	aaaGCTgcgttaaaagaggctgtac	cgcAGCtttgatcagttgtgcgtcatg	aaaGCTgcg	40.7859	61.3669
L167A	gcgGCTaaagaggctgtactatcagg	ctttAGCcacaactgatcaaacacgcg	gcgGCTaaag	43.4879	64.7943
K168A	gttaGCTgaggctgtactatcaggaaaac	cctcAGCtaacgcgtgtttgatcagttg	gttaGCTgagg	42.8712	62.8777
E169A	aaaaGCTgctgtactatcaggaaaactcag	cagcAGCttttaacgcgtgtttgatcag	aaaaGCTgctg	44.7602	62.2517
V171A	gctGCTctatcaggaaaactcagtttcc	atagAGCagcctcttttaacgcgtgtttg	gctGCTctat	39.0732	65.9043
L172A	tgtaGCTtcaggaaaactcagtttccg	ctgaAGCtacagcctcttttaacgcg	tgtaGCTtcag	41.3723	63.0005
S173A	actaGCTggaaaactcagtttccgctac	ttccAGCtagtacagcctcttttaacgc	actaGCTggaa	43.0556	62.557
G174A	tatcaGCTaaactcagtttccgctacattg	agtttAGCtgatagtacagcctcttttaacg	tatcaGCTaaact	42.5849	62.4023
K175A	ggaGCTctcagtttccgctacattg	tgagAGCtcctgatagtacagcctc	ggaGCTctca	42.5407	60.3501
L176A	gaaaaGCTagtttccgctacattgaccg	aaactAGCttttcctgatagtacagcctc	gaaaaGCTagttt	42.7016	64.9565
S177A	actcGCTttccgctacattgaccgg	gaaAGCgagttttcctgatagtacagcc	actcGCTttc	41.0617	62.8534
F178A	agtGCTcgctacattgaccggattttg	gcgAGCactgagttttcctgatagtacag	agtGCTcgc	44.2618	61.9051
R179A	tttcGCTtacattgaccggattttgtttg	tgtaAGCgaaactgagttttcctgatagtac	tttcGCTtaca	41.4888	61.1763
Y180A	cgcGCTattgaccggattttgtttgaatg	caatAGCcaggaaaactcagtttccgc	cgcGCTattg	44.4314	62.8767
I181A	tacGCTgaccggattttgtttgaatgg	ggtcAGCgaaaactcagtttccgctac	tacGCTgacc	44.3185	61.611
D182A	attGCTcggattttgtttgaatggaag	tccgAGCaatgtagcggaaactgag	attGCTcgga	43.046	63.868
R183A	tgacGCTattttgtttgaatggaagaaaaatg	aaaatAGCtcagtttccgctacattgac	tgacGCTatttt	43.4859	61.9763
I184A	cggGCTttgtttgaatggaagaaaaatggg	caaAGCccggtcaatgtagcggaaac	cggGCTttg	41.614	65.407
L185A	gattGCTtttgaatggaagaaaaatgggc	tcaaaAGCaatccggtcaatgtagcgg	gattGCTtttga	41.9786	62.8013
F186A	ttttgGCTgaatggaagaaaaatgggc	attcAGCgctacattgaccggattttg	ttttgGCTgaat	44.2218	59.9929
E187A	gtttGCTtggaagaaaaatgggcttaaaac	tccaAGCaaacaaaatccggtcaatg	gtttGCTtgga	43.776	61.9059
W188A	ttgaaGCTaagaaaaatgggcttaaaactgtg	ttcttAGCttcaaacaaaatccggtcaatg	ttgaaGCTaagaa	43.916	62.7119
K189A	atggGCTaaaaatgggcttaaaactgtgg	tttttAGCaccggattttgtttgaatgg	atggGCTaaaaa	43.1625	62.1242
K190A	gaagGCTaatgggcttaaaactgtggag	ccattAGCcttccattcaaacaaaatccgg	gaagGCTaatgg	45.2008	63.0632
N191A	gaaaGCTgggcttaaaactgtggagcag	cccAGCtttcttccattcaaacaaaatccg	gaaaGCTggg	42.4229	64.9939
G192A	aaaatGCTcttaaaactgtggagcaggc	ttaagAGCatttttcttccattcaaacaaaatc	aaaatGCTcttaa	41.4138	61.8553
L193A	tgggGCTaaaactgtggagcaggc	ttttAGCcccatttttcttccattcaaac	tgggGCTaaaa	44.6129	61.0796
K194A	gcttGCTactgtggagcaggcaaaaatac	cagtAGCaagcccatttttcttccattc	gcttGCTactg	44.6189	65.2779
T195A	ttaaaGCTgtggagcaggcaaaaatacac	ccacAGCtttaagcccatttttcttccattc	ttaaaGCTgtgg	44.7658	62.6693
V196A	aactGCTgagcaggcaaaaatacacag	ctcAGCagttttaagcccatttttcttcc	aactGCTgag	40.2527	62.2181
E197A	tgtgGCTcaggcaaaaatacacagcc	ctgAGCcacagttttaagcccatttttc	tgtgGCTcag	44.6557	61.1308
Q198A	gagGCTgcaaaaatacacagccaaaaattc	tgcAGCatgggcttaaaactgtggag	gagGCTgca	43.0285	62.5051
K200A	ggcaGCTatacacagccaaaaattccg	gtatAGCtgcctgctccacagttttaag	ggcaGCTatac	43.1359	64.1814
I201A	aaaaGCTcacagccaaaaattccggc	tgtgAGCttttgcctgctccacag	aaaaGCTcaca	41.7834	63.6485
H202A	aaataGCTagccaaaaattccggcg	ggctAGCtatttttgcctgctccac	aaataGCTagcc	43.5117	63.7986
S203A	acacGCTcaaaaattccggcgtgtac	ttgAGCtggagcaggcaaaaatacac	acacGCTcaa	44.1902	62.64
Q204A	cagcGCTaaattccggcgtgtacaag	atttAGCagcaggcaaaaatacacagc	cagcGCTaaat	43.7759	63.7632
K205A	ccaaGCTttccggcgtgtacaagc	ggaaAGCttggctgtgtatttttgcc	ccaaGCTttcc	44.9321	64.7051
F206A	aaaaGCTcggcgtgtacaagcaaag	ccgAGCtttttggctgtgtatttttgc	aaaaGCTcgg	41.6305	63.4749
R207A	attcGCTcgtgtacaagcaaagcagaatg	acgAGCgaatttttggctgtgtatttttgc	attcGCTcgt	43.9088	62.5482
R208A	cggGCTgtacaagcaaagcagaatgaac	tacAGCtacacagccaaaaattccgg	cggGCTgta	41.7477	62.7184
V209A	cgtGCTcaagcaaagcagaatgaacc	cttgAGCacgccggaatttttggc	cgtGCTcaag	43.364	62.7898
Q210A	gtaGCTgcaaagcagaatgaaccgc	ttgcAGCtacacgccggaatttttgg	gtaGCTgcaa	40.8747	64.1017
K212A	gcaGCTcagaatgaaccgcaaaaagag	tctgAGCtgcttgtacacgccgg	gcaGCTcaga	44.5714	64.823
Q213A	aaagGCTaatgaaccgcaaaaagagtataaaag	tcattAGCctttgcttgtacacgccg	aaagGCTaatga	42.2163	62.6333
N214A	cagGCTgaaccgcaaaaagagtataaaagg	gttcAGCctgctttgcttgtacacgc	cagGCTgaac	42.5135	62.5745
E215A	aatGCTccgcaaaaagagtataaaaggc	cggAGCattctgctttgcttgtacacg	aatGCTccg	38.5356	62.5928
P216A	tgaaGCTcaaaaagagtataaaaggcagg	ttttgAGCttcattctgctttgcttgtac	tgaaGCTcaaaa	43.6634	59.8208
Q217A	ccgGCTaaagagtataaaaggcaggttcc	ctttAGCaagcaaagcagaatgaaccg	ccgGCTaaag	42.1018	63.0406
K218A	gcaaGCTgagtataaaaggcaggttcc	ctcAGCttgcggttcattctgctttgc	gcaaGCTgag	43.3227	66.335
E219A	caaaaaGCTtataaaaggcaggttcctttttac	ttataAGCtttttgcggttcattctgc	caaaaaGCTtataa	41.1763	61.5471
Y220A	agagGCTaaaaggcaggttcctttttac	cttttAGCagaatgaaccgcaaaaagag	agagGCTaaaag	43.2742	61.5983
K221A	gtatGCTaggcaggttcctttttac	gcctAGCatactctttttgcggttcattc	gtatGCTaggc	43.1225	60.3274
R222A	ataaaGCTcaggttcctttttacaattggc	cctgAGCtttatactctttttgcggttcattc	ataaaGCTcagg	43.3478	62.4212
Q223A	aggGCTgttcctttttacaattggcttg	gaacAGCccttttatactctttttgcgg	aggGCTgttc	44.5998	59.9029
V224A	cagGCTcctttttacaattggcttgaac	aggAGCctgccttttatactctttttgcg	cagGCTcct	40.712	61.1659
P225A	ggttGCTttttacaattggcttgaacaataaag	taaaaAGCaacctgccttttatactctttttg	ggttGCTtttta	41.8243	61.4216
F226A	tcctGCTtacaattggcttgaacaataaagtg	tgtaAGCaggaacctgccttttatactc	tcctGCTtaca	43.5818	62.3195
Y227A	cttttGCTaattggcttgaacaataaagtg	caattAGCaaaaggaacctgccttttatac	cttttGCTaattg	41.7545	60.3899
N228A	tacGCTtggcttgaacaataaagtgaaaag	ccaAGCaaaggcaggttcctttttac	tacGCTtgg	37.8605	61.4541
W229A	caatGCTcttgaacaataaagtgaaaaggtg	tcaagAGCattgtaaaaaggaacctgc	caatGCTcttga	44.6134	60.9527
L230A	tggGCTgaacaataaagtgaaaaggtgac	ttcAGCccaattgtaaaaaggaacctgc	tggGCTgaa	40.1541	60.4689
E231A	gcttGCTcaataaagtgaaaaggtgacaatcg	tattgAGCaagccaattgtaaaaaggaacc	gcttGCTcaata	44.7496	62.4182
Q232A	ttgaaGCTtaaagtgaaaaggtgacaatcg	ctttaAGCttcaagccaattgtaaaaagg	ttgaaGCTtaaag	42.8999	60.0919
Note: all melting temperatures were optimised for use of the NEB Q5 DNA polymerase

## Sheet: Table S5 - qPCR oligos
Table S5. Quantitative PCR oligonucleotides used in this study.
Gene/region	Primer #1	Sequence (5'→3')	Primer #2	Sequence (5'→3')	Reference
yhaX	qSF003	CGAGCAAGGTGTCGCTTA	qSF004	GCAGGCGGTCATCATGTA	Smits et al. 2011
incC	qSF011	GGGGATCAATCGGGGAAAG	qSF012	AGTAGGGCCTGTGGATTTG
repN	qSF005	AGGTTTGCCTAAAGAAGTTTGC	qSF006	AGACAAGTTCTTAAATAGGCTCCA
cheC	qPCR57	TTTGCATGAACTGGGCAATA	qPCR58	TCCGAACATGTCCAATGAGA

## Sheet: Table S6 - DnaD alanine-scan
Table S6. DnaD alanine-scan strains
Background genotype	trpC2 amyE::spec(PHSA+1T-dnaD-ssrA-lacIQ18M/W220F)
Parental strain	CW197
Strain	DnaD substitution	Observed phenotype
BSDnaD2	K2A	Wild-type
BSDnaD3	K3A	Lethal
BSDnaD4	Q4A	Wild-type
BSDnaD5	Q5A	Wild-type
BSDnaD6	F6A	Lethal
BSDnaD7	I7A	Wild-type
BSDnaD8	D8A	Wild-type
BSDnaD9	M9A	Wild-type
BSDnaD10	Q10A	Wild-type
BSDnaD11	E11A	Wild-type
BSDnaD12	Q12A	Wild-type
BSDnaD13	G13A	Wild-type
BSDnaD14	T14A	Wild-type
BSDnaD15	S15A	Wild-type
BSDnaD16	T16A	Wild-type
BSDnaD17	I17A	Intermediate
BSDnaD18	P18A	Intermediate
BSDnaD19	N19A	Wild-type
BSDnaD20	L20A	Wild-type
BSDnaD21	L21A	Wild-type
BSDnaD22	L22A	Lethal
BSDnaD23	T23A	Wild-type
BSDnaD24	H24A	Wild-type
BSDnaD25	Y25A	Wild-type
BSDnaD26	K26A	Wild-type
BSDnaD27	Q27A	Wild-type
BSDnaD28	L28A	Wild-type
BSDnaD29	G29A	Wild-type
BSDnaD30	L30A	Wild-type
BSDnaD31	N31A	Wild-type
BSDnaD32	E32A	Wild-type
BSDnaD33	T33A	Wild-type
BSDnaD34	E34A	Wild-type
BSDnaD35	L35A	Wild-type
BSDnaD36	I36A	Wild-type
BSDnaD37	L37A	Wild-type
BSDnaD38	L38A	Wild-type
BSDnaD39	L39A	Wild-type
BSDnaD40	K40A	Intermediate
BSDnaD41	I41A	Wild-type
BSDnaD42	K42A	Intermediate
BSDnaD43	M43A	Wild-type
BSDnaD44	H44A	Wild-type
BSDnaD45	L45A	Wild-type
BSDnaD46	E46A	Wild-type
BSDnaD47	K47A	Wild-type
BSDnaD48	G48A	Lethal
BSDnaD49	S49A	Wild-type
BSDnaD50	Y50A	Wild-type
BSDnaD51	F51A	Lethal
BSDnaD52	P52A	Wild-type
BSDnaD53	T53A	Intermediate
BSDnaD54	P54A	Lethal
BSDnaD55	N55A	Wild-type
BSDnaD56	Q56A	Wild-type
BSDnaD57	L57A	Wild-type
BSDnaD58	Q58A	Wild-type
BSDnaD59	E59A	Wild-type
BSDnaD60	G60A	Wild-type
BSDnaD61	M61A	Wild-type
BSDnaD62	S62A	Wild-type
BSDnaD63	I63A	Wild-type
BSDnaD64	S64A	Wild-type
BSDnaD65	V65A	Wild-type
BSDnaD66	E66A	Lethal
BSDnaD67	E67A	Wild-type
BSDnaD68	C68A	Wild-type
BSDnaD69	T69A	Wild-type
BSDnaD70	N70A	Wild-type
BSDnaD71	R71A	Wild-type
BSDnaD72	L72A	Intermediate
BSDnaD73	R73A	Wild-type
BSDnaD74	M74A	Wild-type
BSDnaD75	F75A	Wild-type
BSDnaD76	I76A	Wild-type
BSDnaD77	Q77A	Wild-type
BSDnaD78	K78A	Wild-type
BSDnaD79	G79A	Wild-type
BSDnaD80	F80A	Wild-type
BSDnaD81	L81A	Wild-type
BSDnaD82	F82A	Wild-type
BSDnaD83	I83A	Lethal
BSDnaD84	E84A	Wild-type
BSDnaD85	E85A	Wild-type
BSDnaD86	C86A	Wild-type
BSDnaD87	E87A	Wild-type
BSDnaD88	D88A	Wild-type
BSDnaD89	Q89A	Wild-type
BSDnaD90	N90A	Wild-type
BSDnaD91	G91A	Wild-type
BSDnaD92	I92A	Lethal
BSDnaD93	K93A	Wild-type
BSDnaD94	F94A	Wild-type
BSDnaD95	E95A	Lethal
BSDnaD96	K96A	Wild-type
BSDnaD97	Y97A	Wild-type
BSDnaD98	S98A	Wild-type
BSDnaD99	L99A	Wild-type
BSDnaD100	Q100A	Wild-type
BSDnaD101	P101A	Wild-type
BSDnaD102	L102A	Wild-type
BSDnaD103	W103A	Intermediate
BSDnaD104	G104A	Wild-type
BSDnaD105	K105A	Wild-type
BSDnaD106	L106A	Wild-type
BSDnaD107	Y107A	Intermediate
BSDnaD108	E108A	Wild-type
BSDnaD109	Y109A	Wild-type
BSDnaD110	I110A	Wild-type
BSDnaD111	Q111A	Wild-type
BSDnaD112	L112A	Wild-type
BSDnaD114	Q114A	Wild-type
BSDnaD115	N115A	Wild-type
BSDnaD116	Q116A	Wild-type
BSDnaD117	T117A	Intermediate
BSDnaD118	Q118A	Wild-type
BSDnaD119	E119A	Wild-type
BSDnaD120	R120A	Wild-type
BSDnaD121	K121A	Wild-type
BSDnaD123	E123A	Wild-type
BSDnaD124	G124A	Wild-type
BSDnaD125	E125A	Wild-type
BSDnaD126	Q126A	Wild-type
BSDnaD127	K127A	Wild-type
BSDnaD128	S128A	Wild-type
BSDnaD129	L129A	Wild-type
BSDnaD130	Y130A	Wild-type
BSDnaD131	T131A	Wild-type
BSDnaD132	I132A	Wild-type
BSDnaD133	F133A	Wild-type
BSDnaD134	E134A	Wild-type
BSDnaD135	E135A	Wild-type
BSDnaD136	E136A	Wild-type
BSDnaD137	F137A	Wild-type
BSDnaD139	R139A	Wild-type
BSDnaD140	P140A	Intermediate
BSDnaD141	L141A	Intermediate
BSDnaD142	S142A	Wild-type
BSDnaD143	P143A	Wild-type
BSDnaD144	L144A	Wild-type
BSDnaD145	E145A	Lethal
BSDnaD146	C146A	Wild-type
BSDnaD147	E147A	Wild-type
BSDnaD148	T148A	Wild-type
BSDnaD149	L149A	Intermediate
BSDnaD151	I151A	Wild-type
BSDnaD152	W152A	Lethal
BSDnaD153	Q153A	Wild-type
BSDnaD154	D154A	Wild-type
BSDnaD155	Q155A	Wild-type
BSDnaD156	D156A	Wild-type
BSDnaD157	Q157A	Wild-type
BSDnaD158	H158A	Wild-type
BSDnaD159	D159A	Wild-type
BSDnaD161	Q161A	Wild-type
BSDnaD162	L162A	Wild-type
BSDnaD163	I163A	Intermediate
BSDnaD164	K164A	Wild-type
BSDnaD165	H165A	Wild-type
BSDnaD167	L167A	Wild-type
BSDnaD168	K168A	Wild-type
BSDnaD169	E169A	Wild-type
BSDnaD171	V171A	Wild-type
BSDnaD172	L172A	Wild-type
BSDnaD173	S173A	Intermediate
BSDnaD174	G174A	Wild-type
BSDnaD175	K175A	Wild-type
BSDnaD176	L176A	Wild-type
BSDnaD177	S177A	Wild-type
BSDnaD178	F178A	Wild-type
BSDnaD179	R179A	Wild-type
BSDnaD180	Y180A	Wild-type
BSDnaD181	I181A	Intermediate
BSDnaD182	D182A	Wild-type
BSDnaD183	R183A	Wild-type
BSDnaD184	I184A	Wild-type
BSDnaD185	L185A	Lethal
BSDnaD186	F186A	Wild-type
BSDnaD187	E187A	Wild-type
BSDnaD188	W188A	Wild-type
BSDnaD189	K189A	Wild-type
BSDnaD190	K190A	Wild-type
BSDnaD191	N191A	Wild-type
BSDnaD192	G192A	Wild-type
BSDnaD193	L193A	Wild-type
BSDnaD194	K194A	Intermediate
BSDnaD195	T195A	Intermediate
BSDnaD196	V196A	Wild-type
BSDnaD197	E197A	Wild-type
BSDnaD198	Q198A	Wild-type
BSDnaD200	K200A	Wild-type
BSDnaD201	I201A	Wild-type
BSDnaD202	H202A	Wild-type
BSDnaD203	S203A	Wild-type
BSDnaD204	Q204A	Wild-type
BSDnaD205	K205A	Wild-type
BSDnaD206	F206A	Wild-type
BSDnaD207	R207A	Wild-type
BSDnaD208	R208A	Wild-type
BSDnaD209	V209A	Wild-type
BSDnaD210	Q210A	Wild-type
BSDnaD212	K212A	Wild-type
BSDnaD213	Q213A	Wild-type
BSDnaD214	N214A	Lethal
BSDnaD215	E215A	Wild-type
BSDnaD216	P216A	Wild-type
BSDnaD217	Q217A	Wild-type
BSDnaD218	K218A	Wild-type
BSDnaD219	E219A	Wild-type
BSDnaD220	Y220A	Wild-type
BSDnaD221	K221A	Wild-type
BSDnaD222	R222A	Wild-type
BSDnaD223	Q223A	Wild-type
BSDnaD224	V224A	Wild-type
BSDnaD225	P225A	Wild-type
BSDnaD226	F226A	Intermediate
BSDnaD227	Y227A	Intermediate
BSDnaD228	N228A	Lethal
BSDnaD229	W229A	Lethal
BSDnaD230	L230A	Wild-type
BSDnaD231	E231A	Intermediate
BSDnaD232	Q232A	Wild-type

## Sheet: Table S7 - DnaD homologs
Table S7. DnaD homologs used for protein alignment.
Accession number	Phylum	Species	Class	Pathogen	DnaB homolog	Amino-acid sequence
WP_134157122	Firmicutes	Bacillus subtilis	Bacilli	No	Yes	MKKQQFIDMQEQGTSTIPNLLLTHYKQLGLNETELILLLKIKMHLEKGSYFPTPNQLQEGMSISVEECTNRLRMFIQKGFLFIEECEDQNGIKFEKYSLQPLWGKLYEYIQLAQNQTQERKAEGEQKSLYTIFEEEFARPLSPLECETLAIWQDQDQHDAQLIKHALKEAVLSGKLSFRYIDRILFEWKKNGLKTVEQAKIHSQKFRRVQAKQNEPQKEYKRQVPFYNWLEQ
WP_000728550	Firmicutes	Bacillus anthracis	Bacilli	Yes	Yes	MKKKMMLQWFEQGSIAIPKLLMMHYKKLGLNETEFMVVLHVHTFLESGNSFPTPSEISERMTITEMKCMEVIQTLIQKGFLSLEGGQKSEAMMCESYSLQPLWEKILHFLMNESIEEEQKEIKQLQVNLYTVFEKEFGRPLSPFECETLGMWEDQDQHHPNLIQAALREAVMSGKLNFRYIDRILFEWKKNGIKTVDQAQNQGRKFRANQQRTQQTTKQETKFTGKVPLYNWLEQ
WP_003732058	Firmicutes	Listeria monocytogenes	Bacilli	Yes	Yes	MNPKILEKWMAEGQVTLPQVLVKNYATIGLNEIELVLLLQIQSFAAEAEFFPSMEMLTNRTTLPLEETIKTMDSLLKKGVIAIEQSQDNSRMISEQYNLAPLWGKLVALYENKEADSKHEKELEKQTNLYTLFEAEFGRPLSPMEAEMLSAWVEQDRTSPDLIKEALKEAVISQKLNFRYIDRILLNWSKQGVKTTEDAKRVAEEFHQNGRTSQTINQTEVKKSAGSIPLYDWLEKRKG
WP_050959402	Firmicutes	Staphylococcus aureus	Coccus	Yes	Yes	MDKYQLKARPVVIRRELLDHYSDLGLDEQDLVILLKLIYASETSNKQPSIELLQKGSSMQPRDITMVIQNLIQRELLELQVQKDEEGRFTEYMNLDPFFEKLSHILKQQSMETKELNSKEKFKQLFRVLEDTFARPLSPYEIETLNQWIDVDKHDTAIIQAALDEANSLNKLSFKYIDRILLNWKKNNVKTIDDSRKIREKFNKPKMTHTVKTVPKFDWLNGENLDGK
WP_016634764	Firmicutes	Enterococcus faecalis	Coccus	Yes	Yes	MLSIREYLEAGETTISNLLFDHYQKIGLKDDEFLFLLQLFRSQNAGDLFPDLMAIAETMGKTPDTIYKLLNQLVSRGFIRIETQQNQKGQMMDTYDLLPVFQKIQLFLQTSKEKQVVANHEDEIKQLYQGFEKEFGRPLSPIELEMIGQWLNTDHYSPELIRLALREAVLNQAYSLKYIDRILLAWERKNITTKEQVAADQKKRKDSMIQNEIEQQGQTQESLPKVTLHNWLNPEDSE
WP_000221615	Firmicutes	Streptococcus pneumoniae	Coccus	Yes	Yes	MTYLDAFKSGTLVLPSALLLHFKELFPSSDDFLVWQFFYLQNTTGLEEMSPSQIAERIGKEISDVNQSISNLTERGLLQYRTIELNGEIELLFDASLALERLDDLFGAVHSSSDQLTSQNQLKDLVETFQQELGRLLTPFEIEDLTKTLKEDGTSADLIKEALREAVLNGKPNWKYIQAILRNWRHEGIKSVAQIEAKRAEREASNPQLTQVSADFRNAMDLWKD
WP_011392699	Firmicutes	Moorella thermoacetica	Clostridia	No	No	MAISGNNYELLTASMLECGSLVIPDMLLKFYTRLGLTELEMMVLIHLFHWRQVEQERFPAPEKLRQYMSVDEEEIKNLIASLIEKKLLAVEPYYNQVLGRWQNTFSFAPLWTKLTRIALGDYNLAITPEKEAAPTAVKYGELYRTFEKEFGRPLSPLESEQLREWCQDDRLSVELLQEALRRAVLRGALNFRYIDSILRDWLRHNIRTVAQAIDHDEQKNKRKIRRIKTENPAGTRDKYRELYRLNPEG
WP_074954981	Firmicutes	Alicyclobacillus macrosporangiidus	Bacilli	No	No	MKPPERQSVEADVLAGPFVSIPYALLARVGELDIQPAPLLVLLQIVAASQVQQKDFLTPQELATRCGMSPYDVAETIGALVEANLLAIGVRMEPDGTHSNYFDLRPLWNALRPREPARPAAETAELERAKDIVTLFEEEFGRPLSGLECEQIRHWLEQDAHPEWMIVEALREAVLANKYSFKYIDRVLYDWQRHHIRSRADLEAYQAQHRERARGKDETAAGRADRRQGRGSAVQKPERDERYNAFYELFPDV
WP_014185573	Firmicutes	Desulfotomaculum orientis	Clostridia	No	No	MNKVNVYGSFTQALFFSGVVSIPKYLLTHYTKIGISNMEMMVLIQILCDSETNPYPSSAAIAERMSASPTDIEELLGSLVERKLLSIERHWNPIELKWGNSYSFVGLIEELAELWAIERSQQLEEERALKQTGAVSSNLSSSVNPALENLVQTFEQELGRPLTRLECENIDRWLSVHYSQELIIEALRRGVSAGIRNFRYLDSILREWEKKGLRTRAEVEAEDVYFQARQEKKTSKGKSKGPKTSPSKYENFYL
